# Supplementary material for: Association between Dietary Inflammatory Index, Dietary Patterns, Plant-Based Dietary Index and the Risk of Obesity
Source: Nutrients. 2021 May 2;13(5):1536. doi: 10.3390/nu13051536 (PMC8147427; doi:10.3390/nu13051536)
Supplement: Supplementary file 1 [file nutrients-13-01536-s001.zip]

Archive with 1 entries (1 files):
- Supplementary Tables_Nutrients.pdf
